# Supplementary material for: Estimation of morphological variation in seed traits of Sophora moorcroftiana using digital image analysis
Source: Front Plant Sci. 2023 May 29;14:1185393. doi: 10.3389/fpls.2023.1185393 (PMC10258342; doi:10.3389/fpls.2023.1185393)
Supplement: Supplementary file 4 [file Table_1.xlsx]

## Sheet: Table S1
Table S1 Trait means for each of the three groups of the 15 S. moorcroftiana accessions, evaluated in 2014, generated from pattern analysis.
Group	No. members	Location	Perimeter	Seed Length	Seed Width	Seed width / Seed Length	Hilum length	Hilum width	Hilum width / Hilum length	Seed thickness	100-seed weight
1	2	JD, SR	15.0113	4.53245	4.56313	1.00688	1.89291	1.4692	0.788965	3.6363	0.838815
2	4	JC, LS, BL, MR	14.0102	4.26771	4.23983	0.993616	1.74715	1.26565	0.724662	3.45237	0.676463
3	9	LZX, NML, GG, RB, XTM, DG, SJ, NM, LZ	14.8719	4.51767	4.44332	0.984028	1.78609	1.26939	0.711065	3.6468	0.83073
LZX, Lin zhi; NML, Nan mu lin; GG, Gong ga; RB, Ren bu; JC, Jia cha; LS, La sa; JD, Jin dong; BL, Bai lang; XTM, Xie tong men; DG, Dong ga; SJ, Sa jia; NM, Ni mu; SR, Sang ri; MR, Mi rui; LZ, Lin zhou.

## Sheet: Table S2
Table S2 Trait means for each of the two groups of the 15 S. moorcroftiana accessions, evaluated in 2019, generated from pattern analysis.
Group	No. members	Location	Perimeter	Seed Length	Seed Width	Seed width / Seed Length	Hilum length	Hilum width	Hilum width / Hilum length	Seed thickness	100-seed weight
1	6	JC, JD, BL, SR, LZX, MR	14.5992	4.48505	4.42297	0.98647	1.73495	1.32343	0.763616	3.64029	0.744767
2	9	LZ, NML, GG, RB, LS, XTM, NM, SJ, DG	15.1755	4.65633	4.63235	0.995077	1.79562	1.29756	0.723172	3.78331	0.955064
LZX, Lin zhi; NML, Nan mu lin; GG, Gong ga; RB, Ren bu; JC, Jia cha; LS, La sa; JD, Jin dong; BL, Bai lang; XTM, Xie tong men; DG, Dong ga; SJ, Sa jia; NM, Ni mu; SR, Sang ri; MR, Mi rui; LZ, Lin zhou.

## Sheet: Table S3
Table S3 Trait means for each of the three groups of the 15 S. moorcroftiana accessions, evaluated across two years, 2014 and 2019, generated from pattern analysis.
Group	No. members	Location	Perimeter	Seed Length	Seed Width	Seed width / Seed Length	Hilum length	Hilum width	Hilum width / Hilum length	Seed thickness	100-seed weight
1	4	JD, SR, JC, BL	14.7927	4.51859	4.44733	0.984241	1.80769	1.44191	0.8018	3.56868	0.698246
2	4	LS, MR, LZX, LZ	14.3482	4.39772	4.37142	0.994372	1.73245	1.26681	0.731712	3.55322	0.766568
3	7	NML, GG, RB, XTM, DG, SJ, NM	14.9466	4.57256	4.51333	0.987273	1.79597	1.28036	0.713409	3.70848	0.881793
LZX, Lin zhi; NML, Nan mu lin; GG, Gong ga; RB, Ren bu; JC, Jia cha; LS, La sa; JD, Jin dong; BL, Bai lang; XTM, Xie tong men; DG, Dong ga; SJ, Sa jia; NM, Ni mu; SR, Sang ri; MR, Mi rui; LZ, Lin zhou.
